# Supplementary material for: MET Exon 14 Splice-Site Mutations Preferentially Activate KRAS Signaling to Drive Tumourigenesis
Source: Cancers (Basel). 2022 Mar 8;14(6):1378. doi: 10.3390/cancers14061378 (PMC8946549; doi:10.3390/cancers14061378)
Supplement: Supplementary file 1 [file cancers-14-01378-s001.zip]

Archive with 5 entries (5 files):
- Supplementary Figure S6 - Original western blots.zip
- Supplementary Figures S1-5.pptx
- Supplementary Table S2 - Densitometry.xlsx
- Supplementary_Table S1 - TCGA clinicopathological info.xlsx
- SUPPLEMENTAL INFORMATION.pdf
