# Supplementary material for: MET Exon 14 Splice-Site Mutations Preferentially Activate KRAS Signaling to Drive Tumourigenesis
Source: Cancers (Basel). 2022 Mar 8;14(6):1378. doi: 10.3390/cancers14061378 (PMC8946549; doi:10.3390/cancers14061378)
Supplement: Supplementary file 1 [file cancers-14-01378-s001.zip › Supplementary Table S2 - Densitometry.xlsx]

## Sheet: Fig 1b
Sample # (left to right)	pMET Y1234[top_band]	pMET Y1234[bottom_band]	pMET Y1349[top_band]	pMET Y1349[bottom_band]	pMET Y1003	MET[top_band]	MET[middle_band]	MET[bottom_band]	pSTAT3 Y705	STAT3	pAKT S473	AKT	pERK1/2[top_band]	pERK1/2[bottom_band]	ERK1/2	pSRC Y416	SRC[top_band]	SRC[bottom_band]	β-Actin
1	7602	37331.7	3882.7	16550.5	25183	3183.9	7359.4	3658.9	5266.18	30907.8	3214.89	12594.1	1390.9	5654.8	20356.9	380.435	9158.8	13140.5	12720.2
2	7388	33829.2	3237.1	20138	26158.8	2845.6	8919	3393.6	7150.61	28365.3	11210.1	12348.2	1970.6	6785.8	16425.5	588.991	9267.2	13745.5	10901
3	522.9	945	406.8	660.5	9627.96	2842.1	9741.8	4637.9	5150.3	26559.2	230.536	15362.9	14.1	425	19828	947.82	7603.1	10923.5	10365.7
4	9560.9	30762.6	2091.6	6934	6226.72	3283.4	0	21243.6	9617.9	15537	4459.35	42077.9	1421.9	6470.5	30000.1	4142.25	19150.2	7700.7	11724.4
5	6808.9	29157	1949.9	12227.9	8535.57	3496.5	0	22648.8	7768	11312.9	24762.1	36812.2	3539.1	10640.6	27888.3	2591.83	18276.3	6253.5	9252.65
6	167.9	445.5	642.9	2975.8	12986.9	4849	0	22439.1	8818.32	13975.6	525.192	41340.7	20.1	394	28397.9	14739.6	19558.5	6711.3	8320.17
7	497.4	636	441.4	276.2	12135.4	161.5	0	3699.2	7230.47	19604.9	3611.79	18900	867.6	2770.5	22543.4	456.406	18136.1	21858.1	14128.9
8	84.9	15647.2	532.1	937.9	15946.2	54.1	0	4035.1	10934.5	24581.2	20798.8	23988.7	2985.9	7638.5	21000	101.364	20691.6	21754.7	17308.5
9	38.1	33.5	315	453.7	6779.01	166.1	0	4329.9	6820.18	17798.6	1041.02	22667	696.1	2009.5	20779.6	211.435	15677.1	21214.7	14707.2

## Sheet: Fig 3a
Sample # (left to right)	pMET Y1234[top_band]	pMET Y1234[bottom_band]	pMET Y1349[top_band]	pMET Y1349[bottom_band]	MET[top_band]	MET[middle_band]	MET[bottom_band]	pSTAT3 Y705	STAT3	pAKT S473	AKT	pERK1/2[top_band]	pERK1/2[bottom_band]	ERK1/2[top_band]	ERK1/2[bottom_band]	Vinculin
1	0	0	0	0	0	0	8963.07	1606.41	30399.2	18973	45544.2	2640.16	5640.88	7523.85	22945.6	23241.7
2	0	0	0	0	0	0	12461	7301.77	38342.9	31272.8	43434.7	4350.26	9212.53	8679.22	22211.3	19927.8
3	0	0	0	0	0	0	12330.9	4008.1	32136.7	25415.2	34162.3	4440.38	8166.46	7193.97	18108.4	21507.6
4	0	0	0	0	0	0	11747.6	6319.7	29279.8	25471.2	27131.5	4448.08	9275.82	4192.54	12892.8	21127.8
5	18663.8	14058.4	20129	10737.6	15410.1	12551.2	9952.09	41071.9	26995.9	25068.3	12419.7	8464.85	20456.6	1029.63	6693.58	21987.9
6	25296.5	23455.2	21648.5	23746.4	22133.8	0	35141.1	48445.2	27876.7	30505.4	10418.1	15442.4	29195.3	962.92	5474.97	22535.8
7	0	5736.22	0	758.021	5286.63	12258.3	9249.15	2672.2	20300.7	15898.2	10798	1943.63	3993.45	7484.39	24383.5	18688.1
8	0	0	0	0	197.536	0	11872.9	2655.2	23882.4	17159.5	9349.39	2425.58	4037.45	9362.75	30094	14314.4

## Sheet: Fig 3b
Sample # (left to right)	RAS-GTP	Total RAS	Vinculin
1	5898.59	38095.6	29350.6
2	10239.8	25707.7	24986.1
3	10335.6	38278.8	25810.9
4	27055.8	43054.3	22970
5	39096.4	34704.9	18845.7
6	28582.5	32584.6	20694.3

## Sheet: Fig 3c
Sample # (left to right)	pMET Y1234[top_band]	pMET Y1234[bottom_band]	MET[top_band]	MET[bottom_band]	pMEK1/2	MEK1/2	DUSP6	pERK1/2[top_band]	pERK1/2[bottom_band]	ERK1/2[top_band]	ERK1/2[bottom_band]	Vinculin	β-Actin
1	16511.1	19796	13360.3	24977	8303.19	32795.8	19502.4	2032.41	2295.06	31247.7	25098.7	18588.7	23543.5
2	18040.7	20814.4	15707.2	23035.1	7936.6	30399	18813	3160.67	5999.1	24910.1	19899.6	18175.4	26677.1
3	13549.3	15234.4	13055	20033.7	10888.1	27230.3	14370.4	3272.38	8182.53	26721.9	21961	14922.5	26531
4	15279.4	16650.3	15904.4	26267.3	9134.43	23932.9	27667.1	4134.57	8121.53	25259.8	23813.3	16208.6	26597.2
5	15487.7	17968.6	16394.1	25578.3	6563.41	14066.6	28779.6	4600.05	8923.48	22070.8	19922.8	14095.4	27003.7
6	15063.4	18505.6	14330.8	20776.9	5609.22	16959.8	23959.7	5457.9	9354.48	15717	15271.1	12751.5	25332.3
7	17125.3	26737.5	14893.5	26059.4	9022.72	18007.6	50388.3	5816.78	9718.89	16676.8	18838.6	15196.1	21029.4
8	14804.5	16711	14639.3	25180.5	12281.4	21471.6	43088.8	6081.1	11473.3	20586.9	27310.7	14377.5	23473.9
9	13526	24499.8	15735.4	21858.6	19000.3	26574.3	43726.7	7006.7	12638.7	21620.1	26514.5	15717.2	24576.8
10	14510.6	29031	11577	12397.5	14082.1	15285.9	36026	7029.99	13902.3	15121.4	16275.6	15457.4	25153
11	15566.2	26331.4	11079.4	8810.07	15628.1	10709.4	33240.9	9960.48	16456.6	18103.3	19561	19519.5	21930.7
12	12759.4	26970.5	10251.5	9355.48	7615.77	25212.3	15270.2	12631.5	19701.3	16780	18512.3	8081.12	23159.1

## Sheet: Fig 3d (Upper)
Sample # (left to right)	MET[top_band]	MET[bottom_band]	pERK1/2[top_band]	pERK1/2[bottom_band]	ERK1/2[top_band]	ERK1/2[bottom_band]	GAPDH
1	4092.62	3425.08	4891.35	6321.54	2075.89	6664.25	12105.5
2	4468.15	6579.05	5367.18	5832.12	2510.96	5816.83	14529.3
3	2483.01	2681.26	4725.05	6097.54	2644.38	6136.42	14431.9
4	711.92	0	5311.18	7202.49	3062.03	6707.83	13605.6
5	4555.2	3893.13	6787.25	8562.61	3236.74	7242	14543.7
6	5064.57	10851.2	10220.1	12339.1	2863.74	6140.59	14501.6
7	3203.38	3752.67	5290.47	5954.25	3008.33	7578.12	14222.9
8	1674.79	0	5460.3	5352	3705.74	9152.9	11076.6

## Sheet: Fig 3d (Lower)
Sample # (left to right)	MET[top_band]	MET[bottom_band]	pERK1/2[top_band]	pERK1/2[bottom_band]	ERK1/2[top_band]	ERK1/2[bottom_band]	Histone H3
1	310.092	263.263	5219.47	6248.71	1291.77	3136.28	7770.07
2	1137.23	3508.35	6626.25	5469.3	1721.6	3728.35	7609.24
3	269.728	208.021	7109.25	7941.37	1297.23	2394.2	7430.48
4	101.192	0	6181	7423.66	1749.43	2806.45	7456.36
5	785.406	436.92	7386.54	6959.83	1505.18	2577.45	8224.43
6	1437.48	3608.35	11495.9	10749.1	1064.7	2120.2	7931.29
7	437.335	284.263	6770.37	6034.83	1207.23	2726.15	7569.07
8	116.192	0	5707	4058.81	1279.53	3688.35	7540.43

## Sheet: Fig 3e
Sample # (left to right)	cMYC	p-cFOS	cFOS	ETV5	p-FRA1[top_band]	p-FRA1[bottom_band]	Vinculin
1	42032.9	0	13007.7	5790.93	5816.18	970.092	16187.5
2	37072.8	0	23493	8065.87	12501.4	1617.41	17616.8
3	37032.8	0	19467.6	6484.56	13278.4	1476.58	17924.1
4	41278.6	0	20057.5	7268.29	11962.8	1632.16	18157.8
5	35742.6	17870.5	14980.1	17201.1	3059.91	27577.4	16908.1
6	31717.6	28977.1	24145.4	25029.8	3552.67	37343.1	15246.6
7	26585.8	0	6443.83	5782.66	6733.63	729.435	10327.8
8	28115.7	0	861.506	6643.66	4141.78	643.021	10941.2

## Sheet: Fig 4a
Sample # (left to right)	pMET Y1234[top_band]	pMET Y1234[bottom_band]	MET	RAS	Vinculin
1	752.335	42689.2	7956.31	2683.79	8491.77
2	1421.31	39049.7	14157.1	13746.2	7765.82
3	1659.55	43402.8	25262.6	2324.82	9152.36
4	1537.31	40505.3	22441.2	27107.9	7947.94
5	5120.59	29897.4	27456	8016.87	18130.9
6	5065.25	30406.7	33407.4	14342.9	19145.4
7	3358.38	29242.1	32764.4	7407.46	19573.7
8	4401.52	25866.1	40915.6	18174.9	18196.3

## Sheet: Fig 4b
Sample # (left to right)	pMEK1/2	MEK1/2	pERK1/2[top_band]	pERK1/2[bottom_band]	ERK1/2[top_band]	ERK1/2[bottom_band]	Vinculin
1	16159	24723.3	3507.2	10627.5	5424.23	19930.7	6302.85
2	13168.6	20006.7	2864.6	7332.63	5356.93	19989.7	5064.49
3	11355.7	20557.1	4594.28	10942.7	3555.08	14956.4	5427.73
4	13037.7	15370.9	4907.28	10035.8	3972.03	17708.2	5202.32
5	2874.52	17155.6	3972.79	13373.6	4241.69	16954.5	11586.3
6	9374.36	20471.9	4607.03	17217.8	4990.81	19260.5	10936.8
7	476.849	21496.2	2826.94	8630	4953.93	19099.8	10763.8
8	10027.1	25531.9	4570.45	15941.7	5273.76	32967	10956.7

## Sheet: Fig 5i
Sample # (left to right)	pMET Y1234	MET[top_band]	MET[bottom_band]	pSTAT3 Y705[top_band]	pSTAT3 Y705[bottom_band]	STAT3	RAS	pMEK1/2	MEK1/2	pERK1/2[top_band]	pERK1/2[bottom_band]	ERK1/2[top_band]	ERK1/2[bottom_band]	Vinculin
1	13843.1	666.92	10222.3	6882.87	395.092	10541.5	7756.41	1548.99	10395.1	2921.89	10323.4	7012.23	16629.2	16721.3
2	14058.5	1075.65	16850.1	8271.6	761.527	9176.43	7386.07	2647.79	11903.7	4113.5	11631	9316.52	20854.8	19095
3	14294.1	1673.08	17245.6	9347.92	754.82	17957.7	7976.31	2063.89	12029.5	4305.03	13961.6	7913.74	16135.8	18930.8
4	10444.7	1325.89	11583.6	6261.77	573.163	14105.7	6304.46	3343.35	12186.6	2826.77	9171.34	6657.79	16126.9	19687
5	10447.4	2588.18	20764.8	6690.77	800.648	14860.1	4314.2	3256.52	11940.7	2878.43	11475.4	8863.52	18820.1	19770.8
6	10319.2	1824.62	19511.3	6646.12	611.698	15525.3	731.435	2405.96	15740.1	3641.5	10470	7906.69	17613.6	21994.4
7	19978.6	915.577	13383.5	6064.58	576.698	16186.3	7599.65	1234.58	19209.8	3081.38	16907.7	7729.23	19128.3	20669.4
8	18489.8	1294.23	10956.7	5248.22	486.284	12645.6	11331	4314.9	21160.5	3677.5	13866.1	9327.42	19584.3	17761.6
9	24026.3	1668.13	15623.7	5613.05	505.577	15393.8	10481.3	1144.16	20068.4	4943.28	15682.6	7880.35	17411.3	16937.2
10	10801.3	1536.13	14164.5	6599.53	583.163	14079	5500.56	1720.48	15555.3	2963.06	12851	6459.81	14225.5	16369.6
11	12676.1	2159.4	15872.5	7209.53	602.991	12778.2	5173.27	1832.65	13184.7	3033.18	14706.7	8862.17	18756.3	15330.9
12	12378.7	1499.55	15530.5	6873.29	707.113	11118.8	8543.43	1840.72	17176.3	3261.01	12822.8	7243.05	18839.7	15834.1
13	8932.43	1367.94	13325.9	8349.29	0	24386.1	626.021	2874.1	17774.1	3961.67	11746.4	10595.4	21931	16894.7
14	19300.8	5669.56	20285.6	6317.29	260.263	17220.6	22277.5	20379.8	19134	8962.37	21532	9758.59	22652.2	14184.8
15	11005.3	1931.03	17684.1	4438.78	506.749	11799.9	3454.38	4671.32	15242	4269.33	13014.3	12006.3	22320.5	15626
16	6604.29	1195.89	14499.5	7549.92	0	18533.4	1638.58	4382.49	18627.3	1710.16	10597.8	9759.66	19977.1	13295.5
17	7266.53	2526.15	10929.3	4146.61	262.678	11124.9	19563.2	20702.3	21388.7	4288.5	13841	10332.5	20102.1	13025
18	9091.43	1500.79	15058.5	5300.56	646.163	11618.5	3201.62	5501.8	17384.5	5109.15	15272.6	10116.5	20382.5	18169.5
19	16596.7	1157.65	11124.3	6772.51	0	17411.1	1638.99	2069.48	14280.4	4708.33	14485.9	9856.83	20981.9	18438.5
20	18816	3258.42	11143.5	3665.95	0	8488.31	16560.6	19024.5	20610.8	8109.9	17288.7	10262.5	19169.1	13841.7
21	17200.7	1772.2	10028.9	3850.9	494.092	9168.14	436.607	4268.25	14819.2	6066.47	14419.7	11865.1	21392.7	15329.6
22	7941.02	1627.13	10750.9	7656.75	0	15546	704.849	3228.45	11856.9	3401.55	12135.6	10837.1	21284.2	16827.8
23	8418.97	2409.47	10103.3	4317.56	402.335	8687.31	11550.1	19407.3	12754	7890.95	16907.8	11422.8	24313.2	13746.6
24	3189.59	873.749	5084.63	2794.18	457.506	6596.46	0	1772.99	18685.9	5190.98	14457.7	12040.4	22233	19024.3

[truncated: 4 more sheets: Fig 5l, Fig 5m, Supp. Fig 2, Supp. Fig 5]
