# Supplementary material for: MET Exon 14 Splice-Site Mutations Preferentially Activate KRAS Signaling to Drive Tumourigenesis
Source: Cancers (Basel). 2022 Mar 8;14(6):1378. doi: 10.3390/cancers14061378 (PMC8946549; doi:10.3390/cancers14061378)
Supplement: Supplementary file 1 [file cancers-14-01378-s001.zip › Supplementary_Table S1 - TCGA clinicopathological info.xlsx]

## Sheet: TCGA Clinicopathological info
case_submitter_id	project_id	age_at_index	days_to_death	ethnicity	gender	ajcc_pathologic_m	ajcc_pathologic_n	ajcc_pathologic_stage	ajcc_pathologic_t	ajcc_staging_system_edition	days_to_diagnosis	days_to_last_follow_up	icd_10_code	morphology	primary_diagnosis	prior_malignancy	prior_treatment	site_of_resection_or_biopsy	synchronous_malignancy	tissue_or_organ_of_origin	year_of_diagnosis	treatment_or_therapy	treatment_type	cigarettes_per_day	pack_years_smoked	years_smoked
TCGA-75-6205	TCGA-LUAD	'--	'--	not reported	female	M0	N0	Stage IB	T2a	7th	'--	'--	C34.1	8140/3	Adenocarcinoma, NOS	no	No	Upper lobe, lung	No	Upper lobe, lung	2006	no	Radiation Therapy, NOS	'--	'--	'--
TCGA-93-7348	TCGA-LUAD	75	'--	not hispanic or latino	female	MX	N0	Stage IA	T1a	7th	0	531	C34.1	8140/3	Adenocarcinoma, NOS	no	No	Upper lobe, lung	No	Upper lobe, lung	2011	no	Pharmaceutical Therapy, NOS	2.30137	42	42
TCGA-55-6982	TCGA-LUAD	79	995	not reported	female	M0	N1	Stage IIB	T2	6th	0	'--	C34.3	8140/3	Adenocarcinoma, NOS	no	No	Lower lobe, lung	No	Lower lobe, lung	2004	yes	Radiation Therapy, NOS	'--	'--	'--
TCGA-49-6767	TCGA-LUAD	46	'--	not reported	female	MX	N0	Stage IIB	T3	7th	0	677	C34.2	8140/3	Adenocarcinoma, NOS	no	No	Middle lobe, lung	No	Middle lobe, lung	2010	not reported	Radiation Therapy, NOS	1.64384	30	'--
TCGA-75-5122	TCGA-LUAD	'--	'--	not reported	male	M0	N0	Stage IB	T2	'--	'--	'--	C34.1	8140/3	Adenocarcinoma, NOS	no	No	Upper lobe, lung	No	Upper lobe, lung	2005	no	Pharmaceutical Therapy, NOS	1.09589	20	'--
TCGA-38-4631	TCGA-LUAD	72	354	not hispanic or latino	female	M0	N0	Stage IB	T2	'--	0	'--	C34.1	8140/3	Adenocarcinoma, NOS	yes	No	Upper lobe, lung	Not Reported	Upper lobe, lung	1997	no	Radiation Therapy, NOS	2.19178	40	'--
TCGA-78-7154	TCGA-LUAD	72	593	not reported	male	M0	N2	Stage IIIA	T3	6th	0	'--	C34.1	8140/3	Adenocarcinoma, NOS	no	No	Upper lobe, lung	No	Upper lobe, lung	2003	not reported	Pharmaceutical Therapy, NOS	6.16438	112.5	45
TCGA-49-6745	TCGA-LUAD	82	'--	not reported	male	M0	N2	Stage IIIA	T2a	7th	0	522	C34.1	8260/3	Papillary adenocarcinoma, NOS	yes	No	Upper lobe, lung	Not Reported	Upper lobe, lung	2011	yes	Pharmaceutical Therapy, NOS	1.09589	20	'--
TCGA-78-7542	TCGA-LUAD	56	321	not reported	male	M0	N0	Stage IB	T2	6th	0	'--	C34.1	8140/3	Adenocarcinoma, NOS	no	No	Upper lobe, lung	No	Upper lobe, lung	1993	not reported	Pharmaceutical Therapy, NOS	3.28767	60	'--
TCGA-44-6145	TCGA-LUAD	62	'--	not hispanic or latino	female	M0	N0	Stage IA	T1	7th	0	595	C34.1	8140/3	Adenocarcinoma, NOS	no	No	Upper lobe, lung	No	Upper lobe, lung	2011	no	Pharmaceutical Therapy, NOS	4.10959	75	36
TCGA-44-A47G	TCGA-LUAD	73	'--	not hispanic or latino	female	M0	N0	Stage IA	T1	7th	0	351	C34.1	8140/3	Adenocarcinoma, NOS	no	No	Upper lobe, lung	No	Upper lobe, lung	2012	no	Radiation Therapy, NOS	1.53425	28	56
TCGA-55-6978	TCGA-LUAD	81	176	not hispanic or latino	male	MX	N0	Stage IIA	T2b	7th	0	'--	C34.2	8140/3	Adenocarcinoma, NOS	yes	No	Middle lobe, lung	Not Reported	Middle lobe, lung	2010	no	Radiation Therapy, NOS	'--	'--	'--
TCGA-44-7662	TCGA-LUAD	61	'--	not hispanic or latino	male	MX	N0	Stage IB	T2a	7th	0	218	C34.1	8140/3	Adenocarcinoma, NOS	no	No	Upper lobe, lung	No	Upper lobe, lung	2011	no	Pharmaceutical Therapy, NOS	2.73973	50	'--
TCGA-50-6597	TCGA-LUAD	79	1268	not hispanic or latino	female	M0	N0	Stage IB	T2	6th	0	1015	C34.3	8140/3	Adenocarcinoma, NOS	no	No	Lower lobe, lung	No	Lower lobe, lung	2007	no	Radiation Therapy, NOS	'--	'--	'--
